# Supplementary material for: Effect of Storage Time on the Physical, Chemical, and Rheological Properties of Blueberry Jam: Experimental Measurements and Artificial Neural Network Simulation
Source: Foods. 2023 Jul 27;12(15):2853. doi: 10.3390/foods12152853 (PMC10418431; doi:10.3390/foods12152853)
Supplement: Supplementary file 1 [file foods-12-02853-s001.zip]

Archive with 1 entries (1 files):
- foods-2472237-supplementary.pdf
